# Supplementary material for: Tunable Narrowband Silicon-Based Thermal Emitter with Excellent High-Temperature Stability Fabricated by Lithography-Free Methods
Source: Nanomaterials (Basel). 2021 Jul 13;11(7):1814. doi: 10.3390/nano11071814 (PMC8308295; doi:10.3390/nano11071814)
Supplement: Supplementary file 1 [file nanomaterials-11-01814-s001.zip]

Archive with 1 entries (1 files):
- nanomaterials-1275025-SI.pdf
